# Supplementary material for: A Scoping Review to Find Out Worldwide COVID-19 Vaccine Hesitancy and Its Underlying Determinants
Source: Vaccines (Basel). 2021 Oct 25;9(11):1243. doi: 10.3390/vaccines9111243 (PMC8624792; doi:10.3390/vaccines9111243)
Supplement: Supplementary file 1 [file vaccines-09-01243-s001.zip]

Archive with 1 entries (1 files):
- vaccines-1293713-supplementary.xlsx
