# Supplementary material for: A Scoping Review to Find Out Worldwide COVID-19 Vaccine Hesitancy and Its Underlying Determinants
Source: Vaccines (Basel). 2021 Oct 25;9(11):1243. doi: 10.3390/vaccines9111243 (PMC8624792; doi:10.3390/vaccines9111243)
Supplement: Supplementary file 1 [file vaccines-09-01243-s001.zip › vaccines-1293713-supplementary.xlsx]

## Sheet: Sheet1
SNO	Paper	Article type (Journal, Conference, review, policy, perespective, comment, letter, unpublished report, media article)	Purpose(Overall aim and objectives of the study)	Study Design (Quantitative, mixed methods, Qualitative)	Duration of Survey	Population Size(Types of Population (Male, Female, Pregnant women), Main characterists of population, communities and indivisuals participating in the study)	Gender	Education level	Occupation	Place of Study (where study was conducted)	Location of Immunisation center (city, state, neighbourhood where vaccination service is provided)	Language( First language or Second language or percentage of people speak in which language)	Religion (Main Religion)	Reasons/concepts(Underlying determints of vaccine hesitancy explored by study: Most Important part)	Percentage of Population that has vaccines hesitancy specific to COVID-19	Percentage of Population that has vaccines hesitancy other than covid 19	Intervention (Type of intervention attempted or evaluted by study(e.g. vaccine adminstration, health communication, policy,etc)	Outcome(outcomes from the intervention eg, increase,decrease or steady state in vaccination rate)	Vaccine(percentage of people willing to take COVID-19 vaccine)	Findings ( Some relevant conclusion: Relevent key findings from the study)	Survey performed before/ after starting the vaccination	Level of misinformation by social media	Comments
1	Luigi Roberto-Assessing COVID-19 vaccine literacy	Journal	To evaluate vaccine literacy (VL) skills in the general population and perceptions about COVID-19 vaccine candidates, along with behavior and beliefs about current vacci- nations.	Survey	June 6, 2020-Two weeks	N=885	Male-49.9%, Female-50.1%	Primary -(4.2%) SECONDARY-40.2%, Tertiary-54.0%, Other-14%	Employed-60.1%,Student-14%,Non-employed-11.2%	Italy	NA	98% native speaker	NA	i) safe and efficacious ii) individuals with higher levels of interactive and critical health literacy were less likely to comply with the vaccination protocol	N=15%	vaccinated against influenza (about 40%),	largely reported by the media, of the agreement between Europe’s Inclusive Vaccines Alliance (IVA) and a vaccine manufacturer to supply massive doses of vaccine, with deliveries starting by the end of 2020	NA	(>90%) of participants willing to receive COVID-19 vac- cines, when available	the vast majority of parti- cipants disagreed completely with the negative statements about the relevance of vaccination.	Before	NA	NA
2	Paul Bertin-Conspiracy Beliefs	Journal	To examinine the relationship between COVID-19 conspiracy beliefs, vaccine attitudes, and the intention to be vaccinated against COVID-19 when a vaccine becomes available	Survey	March 19th - March 27th 2020	N = 409	299 women and 3 other	Not measured	Not Specified	France	NA	NA	NA	religious reasons) and therefore endorse conspiracy theories that legitimize their view	N=10%	NA	NA	NA	NA	conspiracy theories negatively affect vaccination intentions	Before	NA	NA
3	Chuanxi Fu-Acceptance and preference	Preprint	To reveal the acceptance and preference for the 2019 novel coronavirus disease (COVID-19) vaccination in health-care workers (HCWs)	Survey	March 17th -18th March 2020	N=541	60%-female	90% were well educated with a degree of bachelor or above	health-care workers (HCWs)	China	NA	Chinese	NA	i) vaccine safety and social contacts’ decisions were the most important predictors. ii) poor vaccine quality produced by domestic manufacturers, certain HCWs may develop vaccine hesitancy,	HCWs=20%, General population =25%	influenza (65.3%) or pneumonia (55.7%) vaccination are willing to get vaccine in HCWs	Under the newly introduced Vaccine Management Law came into effect in late 2019, the country will find a chance to improve domestic vaccines including vaccine research, production and mass vaccination campaigns	The majority of HCWs recognized that all age groups are susceptible to the novel virus (305, 86.6%), and there is an increased risk of death in infected individuals of the elderly or with chronic diseases (349, 99.1%). Nearly 90% of the HCWs believed that there have been slight mutations and 7% believed dramatic mutations of the virus.	76.4% of HCWs (vs. 72.5% in the general) showed their willingness to receive vaccination	Social contacts, including the behaviors and attitude of relatives, friends and neighbors, play an importance role in decision for both HCWs and the general population	Before	NA	NA
4	Linda-Hesitancy Towards a COVID-19 Vaccine	Preprint	To explore conditions under which a vaccine could achieve herd immunity	Survey	﻿May 2020- 5 weeks	N=3,133	Adults and their children	ALL	ALL	USA	NA	English	28% avoid for religion	i)inconsistent risk message from public health experts reduce vaccine uptake ii) distrust of vaccine safety, and vaccine novelty	Declining- 20%	72% state that general avoidance of vaccines is an important reason for also avoiding the COVID-19	NA	NA	9% of U.S. adults would not get vaccinated if a vaccine became available while another 15% do not know if they would get vaccinated.	the higher the probability of the average American to catch the virus, the more likely people are to choose to vaccinate. Further, having had a flu shot in the last two years is one of the most important determinants of vaccine avoidance observed in our study	Before
5	Lazarus-Hesitant or not? A global survey	Preprint	To determine potential acceptance rates of a COVID-19 vaccine and factors influencing acceptance globally	Survey	June 16th-20th July 2020	N=13 426	women-53.5,man-45.8	Less than high school-28.6,High School,college-35,bachelor-27.6	NA	19 countries 619 and 773 participants per country.	NA	All	NA	Our findings show that trust in government, reflecting perceived accountability, is strongly associated with vaccine acceptance	china reported the highest proportion of positive responses (88.6%) and the lowest proportion of negative responses (0.7%); while Poland reported the highest proportion of negative responses (27.3%) and Russia the lowest proportion of positive responses (58.9%).		interventions should consider the level of scientific and general literacy in sub-populations, identify locally trusted sources of information12, and go beyond public announcements that vaccines are safe and effective, and directly address community-specific concerns or misconceptions, historic issues breeding distrust, and be sensitive to predominant religious or philosophical beliefs13. Researc…	we observed age-related associations. Older people were more likely to report that they would take a vaccine, whereas younger respondents were more likely to accept an employer’s vaccine recommendation. Men were less likely than women to accept vaccines in general, or their employer’s recommendation to get vaccinated; however, this association was not large. Those with a higher income were most l…		The far-from-universal willingness to accept a COVID-19 vaccine is a cause for concern. Countries where acceptance exceeded 80% tended to be Asian nations with strong trust in central governments (China, South Korea, and Singapore). A relatively high tendency towards acceptance in middle-income countries such as Brazil, India and South Africa is encouraging. Unless and until the origins of such w…	Before
6	Hacquin-Sharp rise in vaccine hesitancy	Preprint	To measure attitudes towards a future COVID-19 vaccine	Survey	May 2020 to October 2020	N=4027	34.4,39.9	More educated participants were less likely to refuse the vaccine . Participants with more than a bachelor (33.2%) were less likely than participants with a highschool degree to refuse the vaccine (42.1%, p <0.001). On the other hand, participants with no educational degree were not significatively more likely to refuse the vaccine (40.2%) than participants with a high school degree (p = .32).	NA	France		Franch	NA	(i) because of a lack of trust in the government and the pharmaceutical industries, (ii) because they thought they don’t need to get vaccinated, (iii) because they thought the vaccine will be ineffective, (iv) because they were generally opposed to vaccines	A third of French people would refuse to get vaccinated against the virus (31.9%)			Vaccine refusal greatly increased over time (p < .001). Compared to the first wave in May (28.5%), vaccine hesitancy increased month after month: July (32.8%, p = 0.023), August (39.0%, p < .001), and September (47.9%, p < .001).	48.8%) would like to get vaccinated later.and 19.3% who would like to get vaccinated as soon as possible.		Before
7	Harapan-Acceptance of a COVID-19 vaccine in southeast Asia	Journal	This study was conducted to assess the acceptance of a 50 or 95% effective COVID-19 vaccine, when it becomes available in southeast Asia, among the general population in Indonesia	Survey	March 25 and April 6, 2020.	N=1359	Male-34.3,Female-65.7	Junior/senior school graduated Diploma graduated University graduated/post-graduated	NA	Indonesia	NA	NA	Islam	We also found that being retired had low acceptance compared to those who were working as civil servant				93.3% of respondents (1,268/1,359) would like to be vaccinated for a 95% effective vaccine, but this acceptance decreased to 67.0% (911/1,359) for a vaccine with 50% effectiveness	95% willingness to vacinate	Our study indicated that HCWs were more supportive of a COVID-19 vaccine than non-HCWs	Before
8	Timothy-Correlates and Disparities of COVID-19 Vaccine Hesitancy	Preprint	To understand the correlates of COVID-19 vaccine hesitancy in the American public and the reasons why individuals intend to refuse a COVID-19 vaccine.	Survey	May 28-June 8, 2020.	N=5,009	Women were most likely to be hesitant		ALL	USA	NA	English	NA	The two most cited reasons for refusal are concerns about vaccine safety, and effectiveness.Lack of Insurance.Lack of Financial Resources	Our results suggest that 31.13% of Americans (30.85% unweighted) do not intend to pursue vaccination against COVID-19 when a vaccine becomes available.	NA	NA	Blacks are particularly likely to be hesitant, exacerbating existing disparities in COVID-19 outcomes.	NA	Many Americans intend to skip the vaccine because they lack health insurance or the requisite financial resources to afford vaccination	Before	NA	NA
9	Jamie-Preparing for a COVID-19 vaccine	Preprint	To identify and psychologically profile vaccine hesitant/resistant individuals in a way that might aid future public health messaging.	Survey	March 23th -28th March, 2020	N=1,041(Irealand), N=2,025(UK)	Compared to respondents accepting of a COVID-19 vaccine, women were more likely to be vaccine hesitant	NA	NA	Ireland and UK			Engagement of religious leaders, for example, has been documented as an important approach to improve vaccine acceptance	ii) vaccine resistant individuals were more distrusting of scientific expertise and health and government authorities, vaccine resistant individuals in both countries were less likely to consume, and trust, information from ‘traditional’ sources (i.e., newspapers, television, radio, and government agencies), and were somewhat more likely to obtain information from social media channels	Vaccine hesitancy was evident for 26% and 25% of Irish and UK samples, respectively,	NA	NA	NA	65% (95% CI = 62.0, 67.9) of Irish respondents were accepting of a COVID- 19 vaccine,69% (95% CI = 66.8, 70.9) of UK respondents were vaccine accepting,	the age of 65 were more likely to be hesitant or resistant in UK	Before	NA	NA
10	Lin Y-Understanding COVID-19	Journal	To understand coronavirus disease 2019 (COVID-19) vaccine demand and hesitancy by assessing the public’s vaccination intention and willingness-to-pay (WTP).	Survey	May 1st-19th 2020	N=3541	50% -male, 50% -female	Most of them are High school and below	professional and managerial occupations	China	NA	Chinese	NA	i) Most of them are willing to pay a minimum amount US$14 ii) This study found that slightly over half reported that they would only take the COVID-19 vaccine if the vaccine is taken by many in the public				The majority reported a probably yes intent (54.6%), followed by a definite yes intent (28.7%)			Before
11	Jeanine P.D-Willingness to get the COVID-19	Journal	To measure the willingness to get a future COVID-19 vaccine whether they are with and without emergency use of authorization	Survey	July 1st- July 30 2020	N=788	50%-male,50%-female	Highe level	ALL	USA	NA	NA	NA	i)Black respondents were less likely to indicate intent to get the vaccine ii) mistrust of government and health information possibly due to historical and present-day medical and structural racism. iii)Because structural racism also places Black Americans at increased risks from COVID-19,high levels of COVID-19 vaccine hesitancy present a distinct challenge and threat to achieving health equity.…	probably 9.4% not planning and 11.9% would definitely not planning to receive a future COVID-19 vaccine.	NA	NA	NA	COVID-19 vaccine was posi- tively associated with subjective norms, attitudes, perceived sever- ity, perceived susceptibility, perceived benefits, and self-efficacy; and negatively associated with perceived barriers and religiosity.	It will be critical for health systems and public health agencies to build trust among communities that have historically had harmful experiences with medical providers and government agencies	Before	NA	NA
12	Salali-COVID-19 vaccine hesitancy is associated	Conference	To examine the levels of COVID-19 vaccine hesitancy and its association with beliefs on the ori- gin of the novel coronavirus in a cross-cultural study.	Survey	May 1st-May 30 2020	UK (n = 1088) and Turkey (n=3936),	NA	Educated mother	Not Specified	Turkey and Uk	NA	NA	NA	i)behavioural and demographic factors	31% of the participants in Turkey and 14% in the UK were unsure about get- ting themselves vaccinated for a COVID-19 vaccin	NA	NA	NA	54% of the participants in Turkey and 63% in the UK willing to get vaccine	NA	Before	NA	NA
13	Pogue-Influences on Attitudes Regarding	Journal	The aim of this study was to understand the attitudes towards and obstacles facing vaccination with a potential COVID-19 vaccine	Survey	Not Specified	N=316	Male=50.1%,Female=49.9%	Not specfied	ALL	USA	NA	NA	NA	i)side effects, efficacy and length of testing remained concerns ii) political affiliation					a vaccine that protected 50%, 75% or 99% of those immunized. When told the vaccine would protect 50% of vaccinated people, 40.58% of respondents said they would be extremely likely to vaccinate themselves, With a 75% efficacy rate, the numbers increased, with 47.35% selecting “extremely likely” When subjects were presented with a 99% effective rate, there was a statistically significant differenc…	Longer testing, increased efficacy and development in the United States were significantly associated with increased vaccine acceptanc	Before	NA	NA
14	Sherman-COVID-19 vaccination intention in the UK	Preprint	To investigate factors associated with intention to be vaccinated against COVID-19.	Survey	July 14th to 17th July 2020	N=1,500	Male=49%,Female=51%	Degree-52.6,Other-46.9		UK	NA		No religion-52,Christian-39.5	i) media discourse ii) vaccination intention (20%) was COVID-19 vaccination beliefs and attitude	27% were unsure and 9% reported being unlikely to be vaccinated.				64% of participants reported being likely to be vaccinated against COVID-19		Before
15	Qiao-Risk exposures	Preprint	The current study investigated how risk exposures and risk perceptions of COVID-19 (e.g., perceived susceptibility, severity, and fear of COVID-19) as well as negative attitudes toward general vaccination were related to COVID vaccine acceptance among college students	Survey	September and October 2020	N=1062	female (79.8%),	College Student	Student	SouthCarolina,USA	NA	NA	NA	i)negative attitudes toward general vaccination such as side effects and potential long-term harm independently contributed to vaccine hesitancy ii)	NA	NA	NA	the college students who reported low risk exposure were the ones who followed the preventive guideline and more engaged in protecting themselves from the COVID-19 because they avoided working in a crowded space	NA	NA	Before	NA	NA
16	Preferences for a COVID-19 vaccine in Australia	Journal	The objective of this research is to investigate the vaccine characteristics that matter the most to Australian citizens and to explore the potential uptake of a COVID-19 vaccine in Australia.	Survey	March 27 to 31 2020	N=2151		Bachelor degree and above (42.28 percen		Australia				i)vaccine safety and effective- ness strongly influence vaccine preference ii) side effects				respondents would be willing to accept 0.60 more cases reporting severe side effects (out of 10,000) to increase the vaccine effective- ness by one percent	vaccine safety and effective- ness strongly influence vaccine preference		Before
17	Dong-Public preference for COVID-19	Journal	This study aimed to examine how factors related to vaccine characteristics, their social normative influence and convenience of vaccination can affect the public's preference for the uptake of the COVID-19 vaccine in China.	Survey	﻿June and July 2020	N=1236	Male=51.1%.Female=48.9%	Secondary and below=85.9%, Priamary and above=14.1%	Full time employee=96.3%	China	Not Specified	Not Specified	Not Specified	i) Effectiveness of vaccine ii) Price of vaccine iii) Frequent injection iv) place of manufacturing of vaccine				The most important attribute was effectiveness. The coefficient of '90% effectiveness' was 3.138 (P < .001), followed by that of '70% effectiveness' (b = 1.416, P < .001).	80% of the Chinese public who participated in the survey preferred to receive the COVID-19 vaccination when it is available	we suggest that price should not be consid- ered as less important	Before
18	Emily-US Public Attitudes Toward	Research letter	To assess acceptability of COVID-19 vaccine mandates.	Survey	September 14 and 27 2020	N=2730	Male=54.1%,Female=45.9%	Less than High School=42.4,Bachelor or higher=57.6	Employed	USA	NA	Not Specified	Not Specified	i) Demographics ii) Etentic					61.4% (95% CI, 60.0%-63.0%) of respondents indicated they would likely get a COVID-19 vaccine.	Demographic characteristics and partisanship were also associated with acceptance of COVID-19 vaccine mandates.	Before
19	Graffigna-Relationship between Citizens	Journal	To test the impact of health engagement on the willingness to vaccinate against SARS-CoV-2	Survey	June 3rd-July 2nd 30 2020	N=1004	Male=49.1%, Female=50.9%	High School=60	Not Specified	Italy	Not Specified	Italian language	Not Specified	the roles of socio-demographic variables (i.e., age, gender, geographical area of residence, presence of clinical conditions, etc.) in determining vaccination intention	15% stated that they would probably refuse the vaccine, while another 26% would be hesitant	Not Specified	Not Specified	Not Specified	58.6% answered that they would probably accept the vaccine.	Not Specfied	Before	Not Spcified	NA
20	Robert-Will vaccination refusal	Journal	To measure public opinion survey results about attitudes towards SARS-CoV-2 vaccination conducted in 2020 in 26 European countries.	Survey	August 1st-August 30 2020	N=24970	Not specfied	Not measured	Not Specified	26 country of Europe	NA	NA	Not Specified	i) anti-vaccination movement relies heavily on social media, which provide excellent and cheap means for widespread misinformation ii) they feel no need for vaccine iii) they were concerned about the effectiveness of a vaccine iv) All the stated reasons emphasise the lack of proper information and trust towards science and vaccination	26% were not planning to vaccinate against SARS- CoV-2.				58% were willing to get a SARS-CoV-2 vaccine once it becomes available		Before	Not Spcified
21	Harapan-Willingness-to-pay	Journal	To measure the willingness-to-pay (WTP) for a COVID-19 vaccine and its determinants in Indonesia	Survey	March 25 and April 6, 2020	N=1,359	female=68.5%	two-third graduated from a universit	395 Student, 27% private sector employee	Indonesia	NA	Bahasa Indonesia.	90% Islam	vaccination depends on the price of vaccine also which is related to monthly income					78.3% (1,065) were willing to pay for the COVID-19		Before	Not Spcified
22	Kabamba-Acceptability of Vaccination	Journal	To estimate the acceptability of a future vaccine against COVID-19 towards health-care workers (HCWs),	Survey	March through 30 April 2020	N=613	male-50.9%,female-49.1%	Not measured	HCws	Democratic Republic of the Congo	NA	Not Specified	Not Specified	his low acceptance in our study may be explained by the harm of social networks and spread of misinformation					only 28% of the participants said that they would get a vaccine against COVID-19 if and when one becomes available.	NA	Before	high	NA
23	Grech-Vaccine hesitancy	Journal	To ascertain degree of vaccine hesitancy influenza and COVID-19 vaccination in the University of Malta Faculties of Health Sciences, Dentistry and Medicine	Survey	September 16th-September 20 2020	n = 852	Not Specfied	NA	faculty and student	Malta	NA	Not SpecifiedNot specified		i) social media hosted conspiracy theories ii)	overall a third are unlikely to take the vaccine, with a quarter undecided				Male-70% vs Female-53%less than a half likely to take it		Before	High
24	Williams-Towards intervention development	Journal	Towards intervention development to increase the uptake of COVID-19 vaccination among those at high risk	Survey	April 1st - 3rd week 2020	N=527	57% female,	University=291,College=31.2		UK				i) The key barrier to vaccination was concerns of vaccine safety, echoing ideas of response efficacy ii) with participants noting concerns about the vaccine being rushed into developmentiii) Previous research has found an optimistic bias in risk ratings of COVID- 19, as individuals commonly consider their own risks as smaller compared to others					COVID-19 is currently high among at-risk adults in the United Kingdom, with 86% indicating they would want to receive it.		Before
25	Karlsson-Fearing the disease.pdf	Journal	We investigated the role of perceived risk of COVID-19 (i.e., perceived likelihood of infection, perceived disease severity, and disease-related worry) and perceived safety of a prospective vaccine against COVID-19 in predicting intentions to accept a COVID-19 vaccine.	Survey	May 2020-5 week 2020	Study1-(N=825 parents of small children), Study(N-2205 individuals living in an area with suboptimal vaccination coverage),(Study-3)-1325 Facebook users nationwide								i) Most parents did not expect COVID-19 to pose a great risk for their personal health although they considered the disease as severe and many worried about transmitting it to others ii)					i) (73.9%) considered the likelihood that they would accept a vaccine against COVID-19 as high ii) Study-2 Respondents did not consider COVID-19 to constitute a high risk to their personal health,iii) Study -3 The majority of the respondents (72.9%) considered the likelihood that they would accept a vaccine against COVID-19 as hig	Study 1, therefore, suggested that the motivating factor to get vaccinated against COVID-19 is not related to how severe people perceive the disease to be for their own health, but rather to how serious they think the disease is for people in general—at least in this relatively young sample.ii) from Study 1, suggesting that a more important factor in predicting whether people will accept a COVID-…	Before
26	Taylor-A Proactive Approach	Journal	To identify (1) the prevalence of vaccination hesitancy for a SARS-CoV2 vaccine, (2) the motivational roots of this hesitancy, and (3) the most promising incentives for improving the likelihood of vaccination uptake when a vaccine does become available.	Survey	August 1st-30th 2020	N=3,674	Male=57%,female=43%	most (82%) had completed full or partial college	Full time or part time employee	Ameraica and Canada	NA	English	Not specfied	i)mistrust of vaccine benefit, and also correlated with worry about unforeseen future effects, concerns about commercial profiteering from pharmaceutical companies, and preferences for natural immunity. ii) negative attitudes toward vaccination	24.3% expressed that they would likely or definitely not take the vaccines (refusal group), and 15.1% had no clear idea about vaccine uptake (hesitancy group).				Our research suggests that 25% of Americans and 20% of Canadians would reject a SARS-CoV2 vaccine,	NA	Before	high	NA
27	Qiao-Vaccine acceptance among college students	Preprint	To measure vaccine hesitancy among collge students		Sepetember 1st-30th 2020	N=1062		Collge	College Student	South Carolina,USA		NA	NA	Mistrust in healthcare and meadia	24.3% refuse,﻿15.1% had no clear idea about vaccine	NA	NA	NA	60.6% of participants reported that they would likely or definitely to get vaccinated against COVID-19	NA	Before	High	NA
28	Zhang-Parental Acceptability	journal	To investigate parental acceptability of free COVID-19 vaccination for children underthe age of 18 years in China.	survey	September 1 to 7, 2020	N=2053 response N=1052	Not specfied	448 (42.6)Junior high school or below 337 (32.0)Senior high school or equivalent 267 (25.4)College or university or above	factoty worker	China		chinese	NA	Frequency of exposure to negative information related to COVID-19 vaccination (eg, concerns about efficacies andsupplies, side effects of the vaccines, and receiving vaccines will cause COVID-19) on social media	Always, n (%) 115 (10.9)	Frequency of exposure to negative information about other vaccine incidents in China (eg, selling problematicvaccines and severe side effects) on social media Always, n (%) 91 (8.7)	It used the theory of planned behavior (TPB ) as atheoretical framework and the sample size was relatively large.	theory of planned behavior (TPB ) is a useful framework to guide the development of future campaigns promoting COVID-19 vaccination targeting parents. Enhancing positive attitudes,	Parent acceptability of COVID-19 vaccination for their children was 72.6% (764/1052)	Our findings show that college students have multiple information sources for learning about COVID-19 vaccines (e.g., health agencies to personal networks to social media). However, trust level in these information sources plays a critical role in predicting vaccine acceptance	before	n/a	parent opinion for vaccinate their kids
29	Neumann-Once we have it	journal	To investigate people attitudes about vaccination against COVID-19	survey	April 2 - 15 April 2020	N=7664	Not specfied	Not specfied	Not specfied	Denmark, France, Germany, Italy, Portugal, the Netherlands, and the UK	Not specfied	multi language	Not specfied	m concerned about potenal side effects I think COVID-19 vaccine may not be safe Other The best way is to leave nature take its courseI don't think that COVID-19 is dangerous to my health I'm afraid of injecons I believe natural or tradional remedies I am against vaccinaon in general Religious reasons	18.9% of respondents stated that they were not sure, and 7.2% stated that they do not want to get vaccinated	Not specfied	Not specfied	Not specfied	73.9% of the 7664 stated that they would be willing to get vaccinated against COVID-19 if a vaccine would be available	findings highlight that considerable policy effort may be required to come from having a vaccine to adequate vac-cination rates, especially in some countries. Targeting those in the population who are currently hesitant seems most promising and cost-effective, but this requires convincing evidence and clear communication on the safety and effec-tiveness of the vaccine.	before	not Spcified	Finally, a sizeable pro-portion of the population indicates not to be open to vaccina-tion. This group may remain at risk of spreading the virus and contracting the disease, even after herd immunity has been achieved. Concluding, improving our understanding of vaccination hesitancy in the context of COVID-19, as well as finding and using policies to overcome it, may be as important as discovering…
30	Caserotti-Associations of COVID-19	Journal	The present work aimed at investigating how risk perception and some factors associated with the decision to comply with vaccination modulated vaccine accepta	Survey	﻿February - June 2020	N=2,267	female-69.0%	High School, Bachelor	All	Italy				Locakdown period decrease vaccine hesitancy beacuse that time case was also decreased	N=16.3%				N=86.2%		Before
31	Attwell-Converting the maybes	journal	To identifycorrelatesof vaccinewillingnessbetweenthethreegroups	survey	May -4 week 2020	1313	Not specfied	Most had completed high school(M= 13.70years of education;SD= 3.43).	Not specfied	Australia	Not specfied	english	Not specfied			69% having received or intending to have a flu vaccine this year,21%saying no,and only 10%maybe.			We found that65%respondents were willing and 27%were undecided about whether to get a COVID-19 vaccine if one becomes available		Before
32	Szilagyi-National Trends in the US Public	RESEARCH LETTER	To describe changes over timein the public’s likelihood of getting a COVID-19 vaccine andacross demographic subgroups	survey	April - May 2020 from November 25–December 2020	N=5660	Male= 2362 female =3298	High schoolcompletionor less=1146 Some college=2056 Bachelor’sdegreeor higher=2457	not specfied	USA	California	english and Spanish	not specfied	Low likelihood of getting a COVID-19 vaccineamong Black individuals and those with lower educationalbackgrounds is especially concerning because of their dispro-portionately higher burden from COVID-19 disease.	April 25.9% december 43.8%	not specfied	not specfied	not specfied	April 2020 survey(April 1-14);likely to geta vaccine= 74.1% December 2020 survey (November 25–December 8)=56.2%	Educational campaigns to raise the public’s willingness toconsider COVID-19 vaccination are needed	before	not Spcified	nA
33	Zhang-Willingness of the general	RESEARCH PAPER	To determine the COVID-19 vaccine hesitancy individual’s willingness to accept and pay for COVID-19 vaccines	survey	March - May 2020	A total of 1179 participants	(574 males and 605 females)	Secondary school= 156 (13.2) Higher qualification= 1023 (86.8)	Only 7.0% of participants worked as healthcare	china	not specfied	chinese	no religion 1139 (96.6) have religion 40 (3.4)	reasons provided for not willing to be vaccinated against COVID-19 were “concerned about vaccine side effects” (52.2%), “vaccines not safe (39.3%) “afraid of injections” (5.9%), and “prefer to natural and traditional remedies (2.6%).	22.6% not wiiling to vaccine 18.9% not willing to pay	not specfied	not specfied	not specfied	willing to be vaccinated against COVID-19 (77.4%) and pay for a COVID-19 vaccine (81.1%)	study reported high willingness to be vaccinated against COVID-19 and pay for COVID-19 vaccines in Chinese population. The COVID-19 pandemic has presented several significant challenges including the willingness to be vaccinated against COVID-19 vaccines. Hopefully, the unprecedented outbreak would concede momentum and room for the health authorities to address these critical issues from a global…	before	majority of participants (32.7%) reported using media to obtain COVID-19 vaccine information, followed by Internet (19.8%), visits to healthcare providers (15.4%) family members (12.1%), friends (8.3%), printed materials from healthcare pro_x0002_viders (6.2%), alternative healthcare providers (3.6%), and vac_x0002_cine companies and industry (1.9%
34	Yoda-Willingness to Receive	journal	To explore the willingness of people in Japan to be vaccinatedor not be vaccinated and the reasons for either decision	survey	September 1st-4 week 2020	sample size of 1067	Male 584 53.1 % Female 516 46.9 %	not specfied	not specfied	Japan	not specfied	japaness	not specfied	the reasons for vaccine refusal and being unsure about getting vacci-nated, the main reason for these sentiments can be seen to be the fear of side effects. Logisticregression analysis revealed that the younger, female, unburdened by chronic disease, andcentral areas’ people groups felt more concern about side effects	participants who were unsure if they would like to be vaccinated against COVID-19 n=242 22.0% not getting vaccinated against COVID-19 n= 135 12.3%	not specfied	not specfied	not specfied	wanting to get vaccinated against COVID-19. n=723 65.7%	People living in rural areas were keener to be vaccinated than those in urban areas. Thepossible reasons for this result are the differences in population composition ratio andstigmatization of COVID-19 patients findings are quite unique and novel in that they arethe first to report on COVID-19 vaccine willingness among the Japan population. Giventhe high vaccine hesitancy and refusal ratio in ot…	before	not Spcified
35	Williams-Social Patterning	preprint	To assess key sociodemographic variables and intention to accept a COVID-19 vaccine	Survey	20th May-12th June 2020	N1=3436,N2=2016	79% female			Scotland							The findings suggested that interventions should utilise the behaviour change techniques of information about health, emotional, social and environmental consequences, and salience of consequences in order to provide the public with information about the beneficial consequences for themselves and for others		74% willing	intention was higher in participants of white ethnicity in comparison to BAME groups. However, it should be noted that this binary approach to looking at differences in ethnicity is problematic, as it may mask important differences between diverse racialised and minoritised communities with distinct cultures and social norms. We also found that intentions for vaccination were higher in those with…	Before
36	Ruiz-Predictors of intention	journal	To measure the intention tovaccinate against COVID-19 if and when a vaccine becomes avail-able.	survey	June 15–16 2020	N=804	Female n= 431 Male n= 373	High school or less 160 47.5% Some college/associate’s degree 221 60.6% Bachelor’s degree 236 71.2% Graduate degree187 65.2%	not specfied	USA	US Region West 188 23.4 Midwest 171 21.3 Northeast 149 18.5 South 296 36.8	English	not specfied	The vaccine might have dangerous side effects. I might be allergic to the vaccine.	extremely or some-what unlikelyto get vaccinated (14.8%), unsure (23.0%)	Influenza vaccination status (2019-2020) Not Vaccinated/Unsure 427 45.2% Vaccinated 377 81.4%	not specfied	not specfied	ex-tremely or somewhat likely(62.2%	:Demographic characteristics, vaccine knowledge, perceived vulnerability to COVID-19, riskfactors for COVID-19, and politics likely contribute to vaccination hesitancy.	before	We found that individuals who turn to social mediafor pandemic news were less likely to anticipate getting vacci-nated. However, we believe that social media have more nuancedeffects than what our survey was capable of assessing.	he successful development of COVID-19 vaccines,public health experts need to develop sustained strategies forencouraging uptake. Formative research that can guide such inter-ventions is urgently needed. The present study makes a small con-tribution toward this end.
37	Alley-As the Pandemic Progresses	journal	To determine whether willingness to vaccinate against COVID-19 changedfrom the beginning of COVID-19 pandemic (April 2020) to four months later (August2020).	survey	April -August 2020	n= 575	Male 174 (30.4) Female 399 (69.6)	year 12 or below 64 (11.1) Technical studies, certificate, diploma 146 (25.4) Bachelor and above 365 (63.5)	not specfied	Australia	Victoria109 (19.0) Other Australian state or territory 466 (81.0)	english	not specfied	the lack of association between social media use and willingness to vaccinate against COVID-19 is not in line with past research on general vaccine hesitancy which found a high level of disinformation regarding the safety and efficacy of vaccinations on social media and the internet generally	Neither agree nor disagree Survey April 46 (8.0%) Survey Augst 58 (10.1%) Disagree Survey April 18 (3.1%) Survey Augst 22 (3.8%) Strongly disagree Survey April 10 (1.7%) Survey Augst 8 (1.4%)	not specfied	not specfied	not specfied	Strongly agree April 369 (64.2%) Augst356 (61.9%) Agree April 132 (23.0%) Augst 131 (22.8%)	Results suggest that willingness to receive a COVID-19 vaccination is not changingover time within individuals. No associations were found between willingness to vaccinateand age; however, women were more likely to be unsure than unwilling to vaccinateagainst COVID-19 compared to males, and those with a certificate or diploma were lesslikely to be willing to vaccinate compared to those with a bac…	before	here wasno association between chronic disease or social media use; however, higher use of tra-ditional media was positively associated with willingness to vaccinate
38	Caban-COVID-19 Vaccine Acceptability	journal	Estimate the point prevalence of COVID-19 vaccine acceptability among U.S. firefighters and Emergency Medical Services (EMS) worke	survey	October -2020 1 and October 31, 2020	N=3,169	male n=2893(92.5) female n=233 (7.5)	High school n= 204 (6.5) college n= 1344 (43.0) graduate n=1581 (50.5)	Firefighters and Emergency Medical Services Worker	USA	states in region 4, Southeast (43.1%), region 6, Southwest (32.7%) and region 9, West (34.1%)	english	not specfied	Americans believe it’s very or somewhat likely a COVID-19 vaccine will be approved in the U.S. before its safety and effectiveness are fully understood. Among the approximate 50% of respondents who stated they would not get a COVID-19 vaccine, 76% expressed concern about side effects as a major reason not to get vaccinated.	24.2% were unsure and 27.6% reported low acceptability	Had Flu Vaccine 2019 season Yes 2115 (67.1) No 1035 (32.9)	not specfied	not specfied	48.2% expressed high acceptability	strong significant positive association between prior flu vaccine receipt in 2019 and willingness to accept the COVID-19 vaccine suggests opportunities to improve knowledge and education about vaccine effectiveness, illness/side effects, fears and even enhance fire department organizational culture to improve vaccination rates.	before	not Spcified
39	Alabdulla-COVID-19 vaccine hesitancy	journal	To evaluate the degree of vaccine hesitancy and its socio-demographic and attitudinal determinants across a representative sample.	survey	October 15-November 15 2020	N=7821	Male 4648 (59.43) Female3173 (40.57)	High school813 (10.40) University6009 (76.83) Trade/vocational/other999 (12.77)	Salaried 6043 (77.27) Self- employed 436 (5.57) Unemployed 859 (10.98) Retired 483 (6.18) Respondent type Healthcare workers 1546 (19.77) General public 6275 (80.23)	Qatar	not specfied	English and Arabic languages	not specfied	vaccine hesitancy was significantly associated with the belief that there has been insufficient testing of COVID-19 vaccines the hesitancy attitudes were almost always driven by concern around the vaccine safety.	20.2% of the respondents stated they would not take the vaccine and 19.8% reported being unsure about taking it	Received the seasonal flu vaccine in the last 3 y Yes 3646 (46.62) No3662 (46.82	not specfied	not specfied	Will you have the vaccine when it becomes available Definitely 3123(44.66)	nearly two thirds of those surveyed in our study reported that they trusted their own research to arrive at decision-making for accepting the vaccine in preference to endorsement by healthcare profession-als. This attribute of relying on personal research cut across demo-graphic, socioeconomic, and educational variables in our study. It is well established that the availability of instant online …	before	The reliance on personal research to seek infor-mation underlines the role of social media in playing a significant part in influencing people's attitudes toward vaccine uptake. States and healthcare authorities need to recognize the massive trust defi-cit around the vaccine and use the popular media used by people to share credible and reliable information.
40	Biasio-Assessing COVID-19 vaccine literacy	Journal	To assess people’s abilities to collect and understand information about vaccinations, at a time when discussion was particularly intense about the future COVID-19 vaccines	survey	June 1st-4 week 2020	N=885	Males 442 (49.9%) Females 443 (50.1%)	Primary37 (4.2%) Secondary 356 (40.2%) Tertiary 478 (54.0%) Other 14 (1.6%)	Employed 532 (60.1%) Non-employed 54 (6.1%) Retired 99 (11.2%) Students 125 (14.1%) Housewives 17 (1.9%) Other58 (6.6%)	ITALY	Residence Area Northern Italy 260 (30.4%) Central Italy 455 (53.2%) Southern Italy & Islands 140 (16.4%)	ITALY	Not specfied	not mentioned	Will you get vaccinated, if possible? No 69 (8%) Would you pay a fee to be vaccinated? No 146 (16%)	Have you been vaccinated against flu last season? yes 366 (41%)	not specfied	not specfied	Will you get vaccinated, if possible? Yes 816 (92%) Would you pay a fee to be vaccinated?Yes 739 (84%)	the survey provide valuable information about the accine literacy levels of a sample of a relevant part of the Italian population, in addition to their percep-tions of COVID-19 vaccines, behavior toward flu vaccines, and beliefs about vaccination, in general.	Before
41	Wong-Acceptance of the COVID-19	journal	To evaluate the acceptance ofCOVID-19 vaccine in the general population of Hong Kong	telephone survey	July 27- August 27 2020	N=1200	Male 344 (28.7%) Female 856 71.3%	Primary or below 442 36.8% Secondary 474 39.5% Tertiary or above 275 22.9% Refused to answer 9 0.8%	Student 51 4.3% Unemployed36 3.0% Retired 428 35.7% Housewife 415 34.6% Medical or healthcare 9 0.8% Restaurant 8 0.7 % Public transport driver 11 0.9% Others 207 17.3% Refused to answer, but employed 31 2.6%	Hong kong	not specfied	chinese	not specfied	Trust in the healthcare system and thevaccine manufacturer were positively associated with vaccineacceptance.	693 57.8%	not specfied	not specfied	not specfied	507 42.2%	highlighted the significance of governmental recommendation on vaccineuptake, whereas perceived susceptibility to infection was not.Acceptance could be impaired by worries on newer vaccinationapproaches and manufacturers. These constructs and independentpredictors identified provide evidence-based formulation andimplementation of vaccination strategies that aim to enhance vac-cine uptake	before	not Spcified
42	Kourlaba-Willingness of Greek	journal	To examine the willingness of adult residents inGreece to receive a COVID-19 vaccine.	survey	April 28- May 03 2020	N=1004	Male 512 (51.0%) Female 492 (49.0%)	Primary school 68 (6.8%) Middle school335 (33.4%) College and above601 (59.8%)	not specfied	Greece	Athens 353 (35.2%) Thessaloniki 138 (13.7% Urban area (> 10.000 inhabitants) 328 (32.6%) Semi-urban or Agricultural area185 (18.4%	Greek language	not specfied	informed by social media,internet, or other non-official sources, people with the perception that the coronavirus was man-made in a la-boratory could be potential target groups for interven-tions aiming to increase public’s awareness regarding vaccination	26.0% (n= 261) stated that theyare unwilling to receive a COVID-19 vaccine and 16.3%(n= 164) named that they are unsure.	Did you do the seasonal flu vaccine this year? Yes 327 (32.9%)	not specfied	not specfied	57.7% (n= 579) of respondents stated that theyare going to get vaccinated	alf of adult population in Greeceseems to be hesitant against the SARS-CoV-2 vaccinewhen it becomes available. Younger people, individualsnot belonging to vulnerable groups or not having a vul-nerable family member, those informed by social media,internet, or other non-official sources, people with theperception that the coronavirus was man-made in a la-boratory could be potential target groups f…	before	among Greek citizens more knowledgeablerespondents on the virus’s transmission routes and pre-vention measures were more likely to get vaccinated. Re-garding the source of information, respondents informedby social media, internet, or other sources were less will-ing to get vaccinated, indicating that social media can bea source of false information. Emerging evidence sug-gests that correcting mi…
43	Chen-An online survey	journal	To understand the willingness and determinants for the acceptance of a COVID-19 vaccine among Chinese adults.	survey	May -June 2020.	N=3195	Male 1163 (36.4) Female 2032 (63.6)	≤High school 342 (10.7%) Bachelor 1812 (56.7) Master and above 1041 (32.6)	Students 1320 (41.3) Company employees 440 (13.8) Professional technicians 404 (12.6) Health care professionals345 (10.8) Public servants 252 (7.9) Freelancers 229 (7.2) Self-employed 106 (3.3) Retirees 67 (2.1) Others 32 (1.0)	China	Guangdong Province, followed by Hunan, Hebei, Inner Mongolia, Fujian, Henan, Jiangsu, Anhui, Sichuan, Shandong and Hubei Provinces.	chinese	not specfied	concerned with the safety and side effects of vaccines, respectively, also the lack of confidence and risks, complacency also contributes to vaccine hesitancy	519 (16.2%)	not specfied	not specfied	not specfied	2676 (83.8%)	there was a high will-ingness to accept a future COVID-19 vaccine in China, even though the pandemic has been under control; additionally, certain participants expressed concern about its potential safety. The lack of confidence, the risk of vaccines, compla-cency in health, and attention frequency toward the COVID-19 vaccine were the major factors contributing to this vaccine hesitancy. Accordin…	before	not Specified	In the present study, the respon-dents were relatively young and highly educated compared to the whole society, which seems in accordance with the social media-based recruitment mechanism that we employed
44	Yang-A study on willingness	journal	To investigated the willingness of Qingdao residents to receive COVID-19 vaccination in 2020 and any factors that might influence them	survey	March 15 - March 28, 2020.	N=2802	Male 522 (18.63) female 2,280 (81.37)	Junior high school and below 361 (12.88) High school 710 (25.34) Bachelor degree 1,557 (55.57) master degree or above 174 (6.21)	Medical staff 234 (8.35) Civil servant 192 (6.85) Enterprise business personnel 631 (22.52) individual employment 436 (15.56) Agricultural laborers 109 (3.89) Housework and unemployment. 405 (14.45) Other 795 (28.37	china	Qingdao	chinese	not specfied	Vaccine safety has been the most important focus among participants, especially in recent years, because China frequently saw several scandals regarding vaccines that probably led to hesitancy among residents in undergoing vaccination	110 (3.93)	in 2019, the rate of vaccination for the seasonal influenza vaccine in Qingdao was 1.42%	not specfied	not specfied	2,692 (96.07%)	This study observed that people who earned high incomes carefully followed news on COVID-19 vaccine, looked forward to successful vaccine research, and closely followed vaccine protective efficacy showed more interest in undergoing vaccination than other people. It also suggested that the government should increase vaccination compliance by strengthening publicity efforts and decreasing the vacci…	before
45	Seale-Examining Australian public	Research Article	To understand the public perceptions regarding a future COVID-19 vaccine in Australia.	Survey	March 18 -24 2020	N=1420	male-78%	University degree-433,Trade-396, high school-192	Working full/part time-655,not working -488	Australia				psychological factors	Not specified	NA	The work culminated in six key principles that governments could start to consider when planning their activities around the promotion and delivery of the COVID-19 vaccin	Not specified	willingness levels between 76 to 86%	Not specified	Before	Not Specified	NA
46	Schwarzinger-COVID-19 vaccine hesitancy	Journal	To assess the effects of vaccine characteristics, information on herd immunity, and general practitioner (GP) recommendation on vaccine hesitancy in a representative working-age population in France.	Survey	June 22 - July 3 2020	N=1942	male-51.1%	Some high school-44%,high school graduate-21.6, university-34.4%		France	NA	French	NA	Predicted hesitancy was highest for vaccines manufactured in China	28·8%) participants were identified as refusing COVID-19 vaccination outright	NA	NA	NA	Nearly 75% of the survey respondents	NA	Before	Not Specified	NA
47	Shekhar-COVID-19 Vaccine Acceptance	Journal	To assess the attitude of HCWs toward COVID-19 vaccination		October 7-November 9 2020	N=3479	Female-75%	ALL are educated and most of them are graduates and less education level is high school	HCWS	USA	NA	ENGLISH	NA	poor trust in regulatory authorities and government	56% were not sure or would wait to review more data				36% of respondents were willing to take the vaccine	In our survey, only one-third of respondents were amenable to COVID-19 vaccination tion immediately, while more than half of respondents preferred to defer their decision immediately, while more than half of respondents preferred to defer their decision until until reviewing more data. This contrasts with the findings of a general population survey reviewing more data. This contrasts with the fin…	Before
48	Latkin-Mask usage, social distancing	Journal	The current study examined the prevalence of COVID-19 vaccine hesitancy and fac- tors associated with vaccine intentions	Survey	May 14 - 18 2020	N=1154	NA	NA	(56.7%) were employed	USA	NA	English or Spanish.		“I am allergic to vaccines,” “I don’t like needles,” “I’m not concerned about getting seriously ill from the coronavirus,” “I won’t have time to get vaccinated,” “I would be concerned about getting infected with the coronavirus from the vaccine,” “I would be con- cerned about side effects from the vaccine,” “I don’t think vaccines work very well,” and “the coronavirus outbreak is not as serious a…	6.7% did not intend, and 29.7% were unsure.				(53.6%) reported intending to be vaccinated,		Before
49	Kociolek-Coronavirus disease 2019	Research Brief	To assess frequency of vaccine hesitancy, char-acteristics of those reporting vaccine hesitancy, specific concerns,and communication preferences.	survey	December 21- January 13, 2021	N=4448	Female (n=3,377) Male (n=759)	not specfied	Nonclinical (n=1,615) Clinical (n=2,568	usa	Children’s Hospital of Chicago,	english	not specfied	vaccine hesitancy was 3 timesmore prevalent among individuals who identify themselves as hav-ing high-risk medical conditions, further highlighting the need forvaccine advocacy efforts among vulnerable patient populations.We identified specific COVID-19 concerns, especially concernsabout vaccine safety related to novelty and speed of the clinicaldevelopment process.	they definitely will not (n=193), probably will not (n=185), or have not yet decided (n=432) poor trust in regulatory authorities and government	not specfied	not specfied	not specfied	will definitelyreceive the vaccine (n=2,559, 59.8%), and 368 (8.6%) had already received the vaccine.	we identified characteristics associated withvaccine hesitancy and identified specific concerns and communi-cation preferences of our vaccine hesitant staff. These data haveguided development of targeted vaccine education and advocacystrategies to improve the health of our workforce and safety ofour healthcare environment.	after
50	Kwok-Influenza vaccine uptake	Journal	This study estimated nurses’ influenza vaccination behaviors and intention to receive COVID- 19 vaccine when available	Survey	March 15- April 2020	N=1205	90% Female	Nurse	Nurse	Hong Kong	NA	Not specified	Not Specified	effectiveness, side effects, and effec- tive duration of the COVID-19 vaccine		The influenza vaccine uptake rate is 49%			COVID-19 vaccine intention are 63%		Before	Not Specified
51	Feleszko-Flattening the curve	Journal	we aimed to estimate confidence in vaccination in both national and international contexts, and check its correlation with the willingness to participate in the COVID-19 vaccination program in the future.	Survey	2–9 June 2020	N= 1066	NA	NA	NA	Poland	NA	NA	Not Specified	widespread misinformation	28% of adults in Poland would not vaccinate against SARS-CoV-2 if the vaccine became available. Alarmingly, a majority (51%) of the reluctant respondents indicated that their minds would neither be changed by information regarding vaccine safety and efficacy		not specified	not specified	(37%) supported COVID-19 vaccinations specifically	Not specified	before	High	N/A
52	Fisher-Attitudes Toward a Potential SARS	Journal	to understand risk perceptions about the COVID-19 pandemic, acceptance of a COVID-19 vaccine, and trust in sources of infor- mation	Survey	May 1st -4 week 2020	N=672	Male=72%	Graduate-22%, College-30%,High School-24%	Employment-47%, Unemloyement-29%, Retired-24%	USA	NA	NA	NA	Misinformation through Social media		NA	NA	NA	67% acceptance of a COVID-19 vaccine	We found that our participants had the most trust in COVID-19 information from healthcare professionals and health officials; partic- ipants indicated that information from these sources are more reli- able than social media	Before	Medium	N/A
53	Goldman-Caregiver willingness to vaccinate	Journal	To investigate predictors associated with global caregivers’ intent to vaccinate their children against COVID-19, when the vaccine becomes available		March 26 - May 31, 2020	N=1541	NA	Caregivers	Caregivers	Canada	NA	Not specified	Not specfied	caregivers who perceived that the child was not at risk to contract COVID-19. vaccine’s novelty, possible side effects and general vaccine avoidance	NA	NA	NA	NA	65% (n = 1005) of caregivers reported that they intend to vaccinate their child against COVID-19,	Public health effort should aim to educate caregivers about the role of vaccina- tion,	Before	Not Specified	NA
54	Malik-Determinants of COVID-19	journal	To predict COVID-19 vaccine acceptance using regularly available demographic information, to identify the most vulnerable populations, and to provide information for public health	survey	May 2020	N=672	female 386 (57%) male 280 (42%)	no o High School 10 (2) high School 162 (24) some College 149 (22) college 205 (30) graduate/Professional 146 (22)	Employed 314 (47) Unemployed 194 (29) Retired 164 (24)	USA	10 region in USA	english	not specfied	many COVID-19 vaccines under development and substantial vaccination levels needed to achieve herd immunity, we must clearly understand the hesitancy and acceptance of a COVID-19 vaccine to develop evidenced based interventions. This will allow healthcare professionals and health officials to develop messaging to best address concerns and educate all Americans, especially vulnera_x0002_ble groups	n= 222 (33%)	348 (52%) of the participants having received the influenza vaccine in the last eight months	not specfied	not specfied	450 (67%)	study found 67% of our sample from across the U.S. would accept a COVID-19 vaccine. However, there were demo_x0002_graphic and geographical variations in rates of acceptance that need to be carefully addressed. Policymakers and stakeholders should focus on evidence-based community messaging to improve uptake and break the transmission dynamics.	before	Opposition to vaccines, which occurs actively online, may influence COVID-19 vaccine acceptance. However, according to Larson, governments that deliberately release reassuring misinformation about COVID-19 may also reduce COVID-19 vaccine acceptance. In the United States, misinformation released by the government includes the country’s testing capacity, the efficacy and safety of potential pharma…
55	Barello-university students in Italy	journal	to convenience sample of Italian university students and exploring their attitudes towards a future vaccine to prevent COVID-19	survey	Not Specified	N=735			(58.9%) attended healthcare curricula (i.e., medicine, nursing) and 383 students (41.1%) attended non-healthcare curricula (i.e. economics, law, engineering, physics, math, human	Italy	universities	itALY	not specfied	students vaccination hesitancy because vaccination of healthcare workers is a key measure in the prevention of healthcare-associated infections due to their close contact with high-risk patients	102 (13.9%) students reported that they would not or be not sure to vaccine	not specfied	not specfied	not specfied	633 (86.1%) students reported that they would choose to have a vaccination for the COVID-19	public health information campaign should be also supported by other actions aimed at raising students’ consciousness regarding the crucial role of individuals’ engagement in safeguarding their own and others’ health through vaccination	Before
56	Dror-Vaccine hesitancy: the next challenge	Journal	To evaluate current vaccination compliance rates among Israeli populations, we distributed a multicenter anonymous questionnaire to medical staff and civilians across the country, inquiring whether they would agree to receive a SARS-CoV-2 vaccine once available.	Quantative	﻿March 19-till 2 week 2020	N=1941	Both	(≤ undergraduate or ≥ postgraduate).	Doctors, nurses and general populations	Israel	Not specified	Not specified	Jewish	vaccine efficacy, safety, and speed of development.	Doctor 22%, Nurses 39% and general population 25%	Doctor 8%, Nurses 31% and general population 34%	N/A	The vaccine hesitancy is increased in Health workers and decrease in general population	Doctor 78%, Nurses 61% and general population 75%	Our results indicate that healthcare providers not caring for COVID-19 positive patients appear to trust a COVID- 19 vaccine less than the general population, with nurses more vaccine-hesitant than physicians. Although nurses have slightly higher rates of annual influenza vaccination than the general population, they expressed more hesitancy about COVID-19 inoculation than the general population.…	Before	N/A	N/A
57	Palamenghi-Mistrust in biomedical research	Journal	to understand citizens’ perceptions and behaviors about preventive behaviors willingness to vaccine for COVID-19	Quantative	February-June 2020	N=1004+968	N/A	Not measured	Not measure	Italy	Not specified	Not specified	NA	trust in science,vaccines’ efficacy and less engaged in self-care and preventive behaviors and poorly aware of the importance of vaccination for their and their own community’s safety	0.41	0.16	Ministry of Health	compared to flu vaccination it is increase	59% willing to vaccinate	our findings might suggest that elder people, who are indeed more susceptible to clinical complications, and that should be immunized as a priority [11], are not more willing to vaccinate than younger and healthier people.	Before	high	NA
58	Al-Mohaithef-Determinants of covid-19 vaccine acceptance in saudi arabia	Journal	The aim of this study was to assess the prevalence of the acceptance of COVID-19 vaccine and their determinants among people in Saudi Arabia.	Mixed	NA	992 (34% Male and 66%) (saudi 82% and non-saudi 18%)	34% Male and 66%	all are educated and most of them are graduates and less education level is high school	Most of government employees	Saudi Arabia	NA	NA	NA	perceived risk, trust in the health system	N=35%	NA	NA	NA	65% acceptance	Study participants’ trust in the health tem (aOR: 3.05; 95% CI: 1.13–4.92) and perceived risk of acquiring infection (aOR: 2.13; 95% CI: 1.35–3.85) were found to be significant predictors in explaining acceptancy of the COVID-19 vaccin	Before	NA	NA
59	Kose-Vaccine hesitancy of the COVID	Journal	The aim of this study is to determine the acceptance status of COVID-19 vaccine amongst healthcare professionals	Quantative	﻿17th - 20th of September, 2020	1138 (most of students and younger of age btw 15 to 24 )	27.5% are males and 72.5% are females	healthcare workers	most of students and nurses	Turkey	NA	NA	NA	not trusting the vaccine and worrying about its side effects	N=43%	for flu vaccine 53%, pneumonia 62%, and tetanus 10%	NA	compared to other vaccine it is very high	less hesitant then other vaccine	despite the uncertainty of vaccine features such as efficacy, side effects, and duration of protection, 68.6% of the respondents stated that they wanted to receive COVID-19 vaccine workers were willing to get the COVID-19 vaccine	Before	Not Spcified	NA
60	Kreps-Factors associated	Journal	To examine the factors associated with survey participants’ self-reported likelihood of selecting and receiving a hypothetical COVID-19 vaccine.	Mixed	﻿July 9, 2020-4 weeks	N=1971	51% were women and 49% were men	Most of the participants were educated	NA	US	NA	NA	NA	efficacy, protection duration, major adverse effects, minor adverse effects, US Food and Drug Administration (FDA) approval process, national origin of vaccine, and endorsement	0.21	NA	This study followed the American Association for Public Opinion Research (AAPOR) reporting guideline	NA	79% willing to vaccinate	the acceptance of vaccine are positve correlated with the efficacy is increase and also protection duration. however it is negative prediction if the vaccine would be developed by china.	before	Not Spcified	NA
61	Almaaytah-Acceptance of COVID-19	Preprint	To investigate the acceptability of COVID-19 vaccines and its predictors in addition to the attitudes towards these vaccines among public in Jordan.	Qantitative	November -whole month 2020	3,100 participants The median age of participants was 29 years old and Half of the respondents (49.8%) were married and had kids (46.1%)	(67.4%) were females and 33.6% were males	70% had an undergraduate degree and more than half (53.8%) with health-related educational backgrounds	46.4% of the participants were employed	Jordan	NA	NA	NA	new mRNA-based vaccines technology, safty, side affects, speed development, anti-vaccinaite compaigns,	N=63.6%	NA	NA	The acceptability level of vaccinations in Jordan was often lower than global averages, including seasonal influenza vaccines in 2016-2018	37.4% vaccine uptake		Before	not Specified
62	Alqudeimat-Acceptance of a COVID-19 Vaccine	Journal	To determine the acceptance of a coronavirus disease 2019 (COVID-19) vaccine among the general adult population in Kuwait and assess its determinants	Survey	August 26th- September 1st, 2020	N = 2368	67.4% female	High school or less-55.0		Kuwait	NA	NA	NA	possible side effects, lack of information, safety of the vaccine, and effectiveness of vaccination against COVID-19		NA	NA	NA	53.1% (1257/2368) of the participants were willing to accept a COVID-19 vaccine once available		Before	Not Spcified
63	Barello-‘Vaccine hesitancy’ among	Journal	To measure vaccine hesitancy among university students in Italy during the COVID-19 pandemic	Survey	Not Specified	N=735		University Student		Italy	NA	NA	NA	NA	13.9% students reported that they would not or be not sure to vaccine	NA	NA	NA	86.1% students reported that they would choose to have a vaccination for the COVID-19 coronavirus		Before	Medium	NA
64	Barrière-Acceptance of SARS-CoV-2 vaccination	Journal	To measure the acceptance of SARS-CoV-2 vaccination among French patients with cancer:	Survey	November 2020 - 12 December 2020	N=999	56.1% women	Cancer aptient	patient	France	NA	French	NA	the main reasons they reported were fear about their health (76.9%), the desire to protect their relatives (49.9%), the duty for collective responsibility (45.6%) and finally the wish to return to a normal life (38.7%). For patients unsure about vaccination, the arguments that could convince them to be vaccinated were to obtain more information on efficacy (59.4%), on safety (50.3%), on the type …					(53.7%) reported their intent to be vaccinated as soon as the vaccine was available	Understanding the student’s perspective about the future COVID-19 vaccine and supporting their health engagement and consciousness may be useful in planning adequate response and multidisciplinary educational strategies—including the psychological perspective on vaccine hesitancy underlying factors - in the post-pandemic period	after
65	Bell-Parents’ and guardians’ views	Journal	To investigate parents’ and guardians’ views on the acceptability of a future COVID-19 vaccine		Not Specified	N=1252	female (95.0%;		parents	England	NA	English	NA	children are less risk, rush vaccine developemnt, not feel safety at vaccination, lack of trust,lack of misinformation	Unsure but leaning towards yes 34.3%				A high proportion of survey participants reported that they would definitely accept or were unsure but leaning towards accepting a COVID-19 vaccine for themselves (Yes, definitely 55.8%, n = 699;	We found that participants of Black, Asian, Chinese, Mixed or Other ethnicity were more likely to reject a COVID-19 vaccine for themselves and their child/children compared to White partici- pants	Before	High
66	Bogart-COVID-19 Related	Preprint	To examine associations of COVID-19 related medical mistrust with COVID-19 vaccine and COVID-19 treatment hesitancy	Survey	Not Specified	N=101	male; 77%	Black americans	HIV patient	USA	NA	NA	NA	Nearly all participants (97%) endorsed at least one general COVID-19 mistrust belief, and over half endorsed at least one COVID-19 vaccine or treatment hesitancy belief.	34% hesitant						Before	Very high	NA
67	Detoc-Intention to participate	Journal	To determine the proportion of people who intend to get vaccinated against COVID-19 in France or to participate in a vaccine clinical tria	Survey	26th of March - 20th of April 2020	N=3250	women accounted for 67.4%			France	NA	NA	NA	Effieciciecy	35% were hesitant		NA		Nearly 75% of the survey respondents	vaccine hesitancy affects around 30% of the healthcare workers and 40% of the non-healthcare workers.	Before	Not Spcified
68	Ehde-Willingness to obtain COVID-19	Journal	To get a COVID-19 vaccine when available; (2) determine demographic, MS, and psychosocial correlates of vaccine willingness; and (3) measure where people with MS get their COVID-19 information and their perceived trustworthiness of such sources, which may influence COVID-19 vaccine willingness.	Survey	April 10th 2020 - May 06th 2020	N = 486		Degree and Higher		USA				demographics, psychological distress, health status, or sources of COVID-19 informa- tion.	5.4%of the sample was unwilling				(66.0%) reported a willingness to obtain a future COVID- 19 vaccine	Greater willingness to receive the vaccine was associated with having a higher level of education and holding a higher perception of one’s risk of catching COVID-19	Before	Not Spcified
69	Freeman-COVID-19 vaccine hesitancy in the UK	Journal	To estimate provisional willingness to receive a coronavirus 2019 (COVID-19) vaccine,	Survey	September 24 th−17th October 2020	N=3,667	male=50.1,female=49.9		full time or part time employee	UK	NA	English	Not Specified	Mistrust in healthcare and media	16.6% (n=849) were very unsure, and 11.7% (n=598) were strongly hesitant.				71.7% (n=3,667) were willing to be vaccinated		before	high
70	Gadoth-Cross-sectional Assessment	Journal	To understand general vaccine acceptance and specific attitudes toward forthcoming coronavirus vaccines among HCWs in Los Angeles, California.	Survey	September 24th - 16th October 2020	N=1069	female (71.7%),	Not specfied		University of California, Los Angeles				fast-tracked development ,political climate	Most participants (65.5%) indicated they would delay vaccination once coronavirus vaccines became available for distribution						Before	Not Spcified
71	Gagneux-Intention to get vaccinations against COVID-19	Journal	To determine COVID-19 vaccine acceptance rate in HCWs in France.	Survey	26th March - 2nd July 2020	N=2047	female=75%		healthcare workers (HCWs)	France				self-perceived risk to get infected by SARS-CoV-2	25.9% of the respondents could be qualified as ‘vaccine hesitant				we observed that almost three-quarters of the HCW respondents would accept a vaccine against COVID-19		Before	low
72	Grech-Vaccine hesitancy among Maltese healthcare	Journal	To ascertain Maltese healthcare workers’ hesitancy to a novel COVID-19 vaccine and correlate this with influenza vaccine uptake.	Survey	Spetember 11th –19th 2020	N=9681	Not specfied	Not measured	HCWs	maltese	NA	NA	NA	A drop in confidence trend was linked to political instability and religious extremism, with rogue leaders sometimes pro- moting natural, unproven and ineffective alternatives to vaccines	31.6% were uncertain and 10.8% did not intend to be vaccinated				57.6% intended to be vaccinated,		before	Medium
73	Khubchandani-COVID‑19 Vaccination Hesitancy in the United States	Journal	To conduct a compre- hensive and systematic national assessment of COVID-19 vaccine hesitancy in a community-based sample of the American adult population	Survey	June -Whole month	N=1878	females (52%)	had a bachelor’s degree or higher (77%)	employed full time (68%)	USA	NA	NA	NA	preexisting vaccine hesitancy, lower access and interac- tion with healthcare professionals for minorities, historical biomedical and healthcare-related mistrust, lower participa- tion of minorities in clinical trials, cost-related concerns, lesser believe in the scientific enterprise of medicine and public health, lower awareness, and education	not likely (15%), definitely not (7%)	Not specfied	Not specfied	Not specfied	very likely (52%), somewhat likely (27%)		Before	Not Spcified	NA
74	La Vecchia-Attitudes towards influenza	Journal	To describe the attitudes towards influenza vaccination and a potential COVID-19 vac- cine in Italy.		September 16-28, 2020	N=1055	Not Specified	Not Specified	36.1% among profession- als, managers and teachers and 27.6% among man- ual workers and farmers	Italy	NA	NA	NA	These data confirm a limited confidence, and a diffuse vaccine mistrust and hesitancy in Italy as well as in other countries		40.8% of the population reported the intention to be vaccinated against influenza			53.7% would accept to receive a potential COVID-19 vaccine		Before	Not Spcified
75	Lucia-COVID-19 vaccine hesitancy among medical students	Journal	To assess vaccine hesitancy and acceptance among medical students towards the novel COVID-19 vaccine.	Survey	Not Specified	N=168	57% female	Medical Student	medical student	Southeast Michigan,USA	NA	NA	NA		Nearly one-quarter of the students were hesitant to be vacci- nated	NA	NA	NA	53% indicated they would participate in a COVID-19 vaccine		Before	NA	NA
76	Mercadante-Will they, or Won't they? Examining patients	Journal	The objectives of the study were to 1) determine impact of the COVID-19 pandemic on influenza vaccine uptake, on patient perceptions of vaccinations, vaccine intention, and health behaviors and 2) determine vaccine intention through the Health Belief Model	Survey	October 23–29, 2020	N=525	Male-50.1%,Female-48.95%	High school diploma-27.24%, Some college-27.24%,		USA				the results indicate that people in the US may make decisions based on perceived individual benefits and risks rather than the population threat of infection and its dire consequences ii) Study results indicate respondents could be dispropor- tionately negatively impacted by the pandemic and less likely to accept vaccinations if they are in the 18–49 age group, have a household in- come less than…		The commonly reported answers (21.71% of respondents stating that they do not know how it will help, 38.16% believing that it will not help, and 20.39% reporting that it will give them the flu),			A majority of the patients reported that they would get the COVID vaccine (66.87%) with 24.38% responding that they would get it immediately	NA	Before	NA	NA
77	Olagoke-Intention to Vaccinate Against the Novel 2019	Preprint	The objective of this study was to examine the role of health locus of control (HLOC) in the relationship between religiosity and COVID-19 vaccination intention.	Survey	March 25, 2020,	N=502	Females (55.29%)	less than high school, high school graduate, some college, college graduate or more	Not Specified	USA	NA	NA	Islam and Jews	religiosity is a strong predictor of anti-vaccine beliefs.			religious leaders should consider educating their members on the need to take responsibility for their health.	trust ‘is not merely a means, but ideal- ly the result of good, ethically justified, public health activities’ [30]. To this end, ethical aspects of risk communication (especially that referring to the risks and benefits of vaccination) as well as a re- spectful discussion involving relevant stakeholders are key factors.		it is important also to establish a strong partnership with religious institutions that may be very instrumental in positively shaping the narrative around health locus of control and vaccine uptake among their members.	Before	High	NA
78	Prati-Intention to receive a vaccine	Journal	The aim of the current study was to determine the extent to which Italian people intend to receive a vaccine against SARS-CoV-2 and to in- vestigate its associations with worry, institution- al trust and beliefs about the non-natural origin of the virus.	Survey	April- whole month 2020	N=624	Women were 337 (54%), while men were 287 (46.0%)			Italy	NA	NA	NA	The issue of trust in institutions is connected to the spread of conspiracy theories. Indeed, exposure to government conspiracy theory content can lead to higher levels of distrust in institutions	NA	NA	NA	NA	75.8% reported that they intend to receive a vaccine against SARS-CoV-2		Before	Medium	NA
79	Reiter-Acceptability of a COVID-19 vaccine	Journal	To identified participants’ willingness to get a COVID-19 vaccine	Survey	May -whole month 2020	N=1990	male=43%,female=56%	college education (65%),		USA				vaccine effectiveness, healthcare provider recommendation, cost/ insurance coverage, and vaccine side effects					70% are willing to take		Before	NA	NA
80	Sallam-High Rates of COVID	Journal	To assess the association between COVID-19 vaccine acceptance and conspiracy beliefs.	Survey	December 14th -18th 2020	N=3414,Jordan (n = 2173, 63.6%), Kuwait (n = 771, 22.6%) and Saudi Arabia (n = 154, 4.5%).	Jordan(male-30.6),Kuwait(male-36.1))			Jordan and Kuwait	NA	Arabic		Slightly more than 40% of the study respondents believed that COVID-19 is a man-made disease made to force everyone to get the vaccine (n = 1376), and more than one-quarter of the respondents believed that the COVID-19 vaccine is a way to implant microchips into people to control them (n = 947, 27.7%). In addition, 23.4% of the respondents stated that COVID-19 vaccines will cause infertility (n =…		NA	NA	NA	29.4% of the respondents in the survey stated that they would get vaccinated.		after	HIGH
81	Unroe-Willingness of Long-Term Care Staff	Conference	To plan for coronavirus infectious disease 2019 (COVID-19) vaccine distribution, the Indiana Depart- ment of Health surveyed nursing home and assisted living facility staff.	Survey	November 14th -17th 2020	N=8,243	87% of respondents were female	Nursing	Nurse	Indiana Department of Health,USA		Not specified	Not Specified	side effects of the vaccines, health concerns, and effectiveness of the vaccine, religious reasons					Overall 45% of staff reported they would receive an FDA-approved vaccine as soon as it was available and an additional 24% would consider the vaccine in the future	we observed no differences in willingness based on prior infection.	before	Low	NA
82	Verger-Attitudes of healthcare workers towards	Jornal	To measure the attitudes of healthcare workers towards COVID-19 vaccination	Survey	October - November 2020		NA	NA	Healthcare workers (HCWs)	France	NA	Frenc	NA	i) past experience with pandemic influenza vaccination suggests that not all of them will agree to be vaccinated against COVID-19 ii) distrust in the ministry of health to ensure vaccine safety also seemed to play a role in lower COVID-19 vaccines’ acceptance	28.4% (n=760) hesitancy/reluctance	NA	NA	NA	48.6% (n=1,302) showed high acceptance, 23.0% (n=616) moderate acceptance	NA	before		NA
83	Wang-Acceptance of COVID-19 Vaccination	Journal	To measure the acceptance of the COVID-19 vaccine based on the health belief model	Interview	July 07th -27th July 2020	N=1200	female participants consist of 71.4%	secondary level (76.4%).	most were retired (35.8%) or housewives (34.6%).	Hong Kong	NA	Not specified	NA	i) Trust in vaccination contributes to explain vaccination uptake.a lot of new manufacture are in market. It also affects vaccine uptake. new manufacturers entered the market [37]. However, because of the lack of knowledge and too many manufacturers all come at once, it is more likely for potential vaccine recipients to doubt the legitimacy of less well known manufacturers, which could in turn lo…	17.4% expressed unwillingness, and 40.4% indicated not sure	NA	NA		42.2% of study participants indicated acceptance of COVID-19 vaccine	we found that a key component of HBM perceived sus- ceptibility to infection was not associated with acceptance	Before	NA	NA
84	Wang-Intention of nurses to accept	Journal	To evaluate the acceptance of COVID-19 vaccination in China and give suggestions for vaccination strategies and immunization programs accordingly.	Survey	March-whole month 2020	N=2058	54.2% were female	38.2% had a high school and below level of education and 55.4% had an associate or bachelor’s degree		China	NA	NA	NA	significant factors influencing their vaccination acceptance were gender, marriage status, risk perception, influenza vaccination history, belief of COVID-19 vaccine efficacy, valuing doctor’s recommendations, vaccination convenience or vaccine price.					1879 (91.3%) stated that they would accept COVID-19 vaccination after the vaccine becomes available, among whom 980 (52.2%) wanted to get vaccinated as soon as possible, while others (47.8%) would delay the vaccination until the vaccine’s safety was confirmed		Before
